# Supplementary material for: Schistosoma japonicum Worms Alter the miRNA Expression Profile of Hepatic Stellate Cells with Potential Implications for Liver Fibrosis and Hepatocellular Carcinoma
Source: Trop Med Infect Dis. 2026 May 28;11(6):148. doi: 10.3390/tropicalmed11060148 (PMC13307839; doi:10.3390/tropicalmed11060148)
Supplement: Supplementary file 1 [file tropicalmed-11-00148-s001.zip › Supplementary Table S1.xlsx]

## Sheet: 1774535466846_2875e642d7001
Supplementary Table S1. Differentially expressed miRNA from Sj/PBS
Gene ID	log2 (Sj / PBS)	Qvalue (Sj / PBS)
hsa-miR-103a-3p	-6.67975	0.0302556
hsa-miR-4521	-1.51701	2.01232e-10
hsa-miR-335-3p	-1.11503	0.00524658
hsa-miR-181a-3p	-1.00543	2.62411e-05
hsa-miR-135b-5p	1.17082	0.043068
hsa-miR-146b-5p	2.01951	7.80033e-10
hsa-miR-549a-5p	3.30695	1.315e-13
hsa-miR-549a-3p	4.61585	0.0224258
