# Supplementary material for: Schistosoma japonicum Worms Alter the miRNA Expression Profile of Hepatic Stellate Cells with Potential Implications for Liver Fibrosis and Hepatocellular Carcinoma
Source: Trop Med Infect Dis. 2026 May 28;11(6):148. doi: 10.3390/tropicalmed11060148 (PMC13307839; doi:10.3390/tropicalmed11060148)
Supplement: Supplementary file 1 [file tropicalmed-11-00148-s001.zip › Supplementary Table S2.xlsx]

## Sheet: 1774535418289_2875e5885f001
Supplementary Table S2. Differentially expressed miRNA from MM/PBS
Gene ID	log2 (MM / PBS)	Qvalue (MM / PBS)
hsa-miR-103a-3p	-8.08297	0.0298148
hsa-miR-423-5p	-6.58316	0.00453114
novel-hsa-miR26-5p	-6.534	0.00920855
hsa-miR-339-5p	-1.63741	0.000134513
hsa-miR-181a-3p	-1.23451	2.51474e-05
hsa-miR-24-3p	-1.20044	0.00123813
hsa-miR-151a-3p	-1.10409	0.0116864
hsa-miR-135b-5p	1.09538	0.0387277
hsa-miR-629-3p	1.54339	0.00190495
hsa-miR-146b-5p	2.17962	9.83798e-16
