# Supplementary material for: Schistosoma japonicum Worms Alter the miRNA Expression Profile of Hepatic Stellate Cells with Potential Implications for Liver Fibrosis and Hepatocellular Carcinoma
Source: Trop Med Infect Dis. 2026 May 28;11(6):148. doi: 10.3390/tropicalmed11060148 (PMC13307839; doi:10.3390/tropicalmed11060148)
Supplement: Supplementary file 1 [file tropicalmed-11-00148-s001.zip › Supplementary Table S3.xlsx]

## Sheet: Supplementary Table S3
Supplementary Table S3. KEGG enrichment analysis for hsa-miR-103a-3p target genes
KEGG Pathway Term Desc	KEGG Pathway Term Level1	KEGG Pathway Term Level2	Term Candidate Gene Num	Total Candidate Gene Num	Term Gene Num	Total Gene Num	Rich Ratio	P value	Q value	Gene Symbols
AMPK signaling pathway	Environmental Information Processing	Signal transduction	10	205	120	7932	0.0833333	0.00104489	0.311378	AKT2,HNF4A,LIPE,PDPK1,PFKM,PIK3CB,PRKAG3,RPTOR,SLC2A4,CREB3L3
Insulin resistance	Human Diseases	Endocrine and metabolic disease	8	205	108	7932	0.0740741	0.00671123	0.524829	SLC27A4,AKT2,PDPK1,PIK3CB,PRKAG3,SLC2A4,TNF,CREB3L3
mTOR signaling pathway	Environmental Information Processing	Signal transduction	10	205	155	7932	0.0645161	0.00677435	0.524829	DVL1,AKT2,PDPK1,ATP6V1C1,PIK3CB,WNT4,RPTOR,SGK1,TNF,FZD9
Regulation of lipolysis in adipocytes	Organismal Systems	Endocrine system	5	205	56	7932	0.0892857	0.0144234	0.524829	AKT2,LIPE,PIK3CB,PLIN1,PNPLA2
Aldosterone-regulated sodium reabsorption	Organismal Systems	Excretory system	4	205	37	7932	0.108108	0.0146895	0.524829	PDPK1,PIK3CB,SCNN1A,SGK1
Chagas disease	Human Diseases	Infectious disease: parasitic	7	205	102	7932	0.0686275	0.0162202	0.524829	AKT2,GNAL,NOS2,PIK3CB,TNF,C1QB,CALR
Cushing syndrome	Human Diseases	Endocrine and metabolic disease	9	205	155	7932	0.0580645	0.0188867	0.524829	DVL1,WNT4,WDR5B,CACNA1D,ARMC5,CAMK2A,FZD9,CREB3L3,CCNE1
Cellular senescence	Cellular Processes	Cell growth and death	9	205	156	7932	0.0576923	0.0196096	0.524829	TRAF3IP2,AKT2,HIPK2,PIK3CB,MAP2K3,CACNA1D,BTRC,CCNE1,MCU
Insulin secretion	Organismal Systems	Endocrine system	6	205	86	7932	0.0697674	0.0235324	0.524829	ADCYAP1,KCNN3,KCNN4,CACNA1D,CAMK2A,CREB3L3
GnRH secretion	Organismal Systems	Endocrine system	5	205	64	7932	0.078125	0.0244236	0.524829	AKT2,KCNN3,KCNN4,PIK3CB,CACNA1D
Insulin signaling pathway	Organismal Systems	Endocrine system	8	205	137	7932	0.0583942	0.0253886	0.524829	AKT2,RAPGEF1,LIPE,PDPK1,PIK3CB,PRKAG3,RPTOR,SLC2A4
TNF signaling pathway	Environmental Information Processing	Signal transduction	7	205	112	7932	0.0625	0.0256984	0.524829	PGAM5,AKT2,IL15,PIK3CB,MAP2K3,TNF,CREB3L3
C5-Branched dibasic acid metabolism	Metabolism	Carbohydrate metabolism	1	205	1	7932	1	0.0258447	0.524829	ACOD1
Type II diabetes mellitus	Human Diseases	Endocrine and metabolic disease	4	205	46	7932	0.0869565	0.0303573	0.524829	PIK3CB,SLC2A4,TNF,CACNA1D
Fc epsilon RI signaling pathway	Organismal Systems	Immune system	5	205	68	7932	0.0735294	0.0307666	0.524829	AKT2,PDPK1,PIK3CB,MAP2K3,TNF
Axon regeneration	Organismal Systems	Development and regeneration	6	205	92	7932	0.0652174	0.0314752	0.524829	DGKQ,PIK3CB,CACNA1D,PSD2,DGKD,NTN1
Carbohydrate digestion and absorption	Organismal Systems	Digestive system	4	205	47	7932	0.0851064	0.0325322	0.524829	AKT2,LCT,PIK3CB,CACNA1D
Prion disease	Human Diseases	Neurodegenerative disease	12	205	259	7932	0.046332	0.0360273	0.524829	LAMC1,ATP5F1A,PIK3CB,PSMB2,PSMD2,PSMD3,TNF,C1QB,CACNA1D,TUBA1A,CREB3L3,MCU
Proteoglycans in cancer	Human Diseases	Cancer: overview	10	205	202	7932	0.0495049	0.0364279	0.524829	HPSE,AKT2,GPC3,PDPK1,PIK3CB,WNT4,TNF,CAMK2A,FZD9,IQGAP1
Breast cancer	Human Diseases	Cancer: specific types	8	205	147	7932	0.0544218	0.0364816	0.524829	DVL1,AKT2,DLL1,NOTCH2,PIK3CB,WNT4,FZD9,FGF18
Thyroid hormone signaling pathway	Organismal Systems	Endocrine system	7	205	121	7932	0.0578512	0.0369846	0.524829	RCAN1,AKT2,NOTCH2,PDPK1,PFKM,PIK3CB,WNT4
Glycerophospholipid metabolism	Metabolism	Lipid metabolism	6	205	98	7932	0.0612245	0.0409933	0.536297	AGPAT1,LYPLA2,DGKQ,ETNK1,DGKD,PGS1
Antifolate resistance	Human Diseases	Drug resistance: antineoplastic	3	205	30	7932	0.1	0.0413921	0.536297	FOLR2,TNF,ABCC3
Human papillomavirus infection	Human Diseases	Infectious disease: viral	14	205	331	7932	0.0422961	0.0475102	0.589918	COL9A2,DVL1,AKT2,UBR4,LAMC1,NOTCH2,ATP6V1C1,PIK3CB,WNT4,TNF,FZD9,CREB3L3,ITGA10,CCNE1
FoxO signaling pathway	Environmental Information Processing	Signal transduction	7	205	131	7932	0.0534351	0.0528962	0.628096	AKT2,PDPK1,PIK3CB,PRKAG3,SGK1,SLC2A4,CCNG2
Endocytosis	Cellular Processes	Transport and catabolism	11	205	251	7932	0.0438247	0.0605007	0.628096	ARFGEF2,RAB31,ACAP3,ARAP1,AGAP1,ZFYVE27,WASHC4,FOLR2,IL2RB,SH3GL2,PSD2
Notch signaling pathway	Environmental Information Processing	Signal transduction	4	205	59	7932	0.0677966	0.065594	0.628096	DVL1,DLL1,NOTCH2,NUMB
Glycerolipid metabolism	Metabolism	Lipid metabolism	4	205	60	7932	0.0666667	0.0689227	0.628096	AGPAT1,DGKQ,PNPLA2,DGKD
Toxoplasmosis	Human Diseases	Infectious disease: parasitic	6	205	112	7932	0.0535714	0.0696849	0.628096	AKT2,LAMC1,NOS2,PDPK1,MAP2K3,TNF
Biotin metabolism	Metabolism	Metabolism of cofactors and vitamins	1	205	3	7932	0.333333	0.0755567	0.628096	HLCS
Longevity regulating pathway - multiple species	Organismal Systems	Aging	4	205	62	7932	0.0645161	0.0758364	0.628096	AKT2,PIK3CB,PRKAG3,RPTOR
Focal adhesion	Cellular Processes	Cellular community - eukaryotes	9	205	201	7932	0.0447761	0.076264	0.628096	COL9A2,AKT2,RAPGEF1,LAMC1,PDPK1,PIK3CB,TLN1,ITGA10,BCAR1
Longevity regulating pathway	Organismal Systems	Aging	5	205	89	7932	0.0561798	0.0800336	0.628096	AKT2,PIK3CB,PRKAG3,RPTOR,CREB3L3
Glycosaminoglycan degradation	Metabolism	Glycan biosynthesis and metabolism	2	205	19	7932	0.105263	0.0852618	0.628096	HPSE,IDUA
Neurotrophin signaling pathway	Organismal Systems	Nervous system	6	205	119	7932	0.0504202	0.0875	0.628096	AKT2,RAPGEF1,PDPK1,PIK3CB,MAP2K5,CAMK2A
Growth hormone synthesis, secretion and action	Organismal Systems	Endocrine system	6	205	119	7932	0.0504202	0.0875	0.628096	AKT2,PIK3CB,MAP2K3,CACNA1D,CREB3L3,BCAR1
Gastric cancer	Human Diseases	Cancer: specific types	7	205	148	7932	0.0472973	0.0885911	0.628096	DVL1,AKT2,PIK3CB,WNT4,FZD9,FGF18,CCNE1
Pathways of neurodegeneration - multiple diseases	Human Diseases	Neurodegenerative disease	17	205	462	7932	0.0367965	0.0888073	0.628096	DCTN3,DVL1,NOS2,ATP5F1A,WNT4,MAP2K3,PSMB2,PSMD2,PSMD3,DNAI2,SLC6A3,TNF,CACNA1D,TUBA1A,CAMK2A,FZD9,MCU
Small cell lung cancer	Human Diseases	Cancer: specific types	5	205	92	7932	0.0543478	0.0892794	0.628096	AKT2,LAMC1,NOS2,PIK3CB,CCNE1
Glycosaminoglycan biosynthesis - chondroitin sulfate / dermatan sulfate	Metabolism	Glycan biosynthesis and metabolism	2	205	20	7932	0.1	0.0931774	0.628096	DSE,CHST12
Rap1 signaling pathway	Environmental Information Processing	Signal transduction	9	205	210	7932	0.0428571	0.0939752	0.628096	AKT2,SIPA1L1,RAPGEF1,PIK3CB,MAP2K3,SIPA1,TLN1,FGF18,BCAR1
Alzheimer disease	Human Diseases	Neurodegenerative disease	14	205	370	7932	0.0378378	0.0977412	0.628096	DVL1,AKT2,NOS2,ATP5F1A,PIK3CB,WNT4,PSMB2,PSMD2,PSMD3,TNF,CACNA1D,TUBA1A,FZD9,MCU
Axon guidance	Organismal Systems	Development and regeneration	8	205	182	7932	0.043956	0.0990952	0.628096	SEMA4B,NEO1,PDPK1,PIK3CB,WNT4,SEMA5B,CAMK2A,NTN1
Adipocytokine signaling pathway	Organismal Systems	Endocrine system	4	205	69	7932	0.057971	0.102627	0.628096	AKT2,PRKAG3,SLC2A4,TNF
Amphetamine addiction	Human Diseases	Substance dependence	4	205	69	7932	0.057971	0.102627	0.628096	SLC6A3,CACNA1D,CAMK2A,CREB3L3
Renal cell carcinoma	Human Diseases	Cancer: specific types	4	205	69	7932	0.057971	0.102627	0.628096	AKT2,RAPGEF1,PIK3CB,ARNT2
Phosphatidylinositol signaling system	Environmental Information Processing	Signal transduction	5	205	97	7932	0.0515464	0.105862	0.628096	IP6K3,DGKQ,PIK3CB,PI4KB,DGKD
Prostate cancer	Human Diseases	Cancer: specific types	5	205	97	7932	0.0515464	0.105862	0.628096	AKT2,PDPK1,PIK3CB,CREB3L3,CCNE1
Central carbon metabolism in cancer	Human Diseases	Cancer: overview	4	205	70	7932	0.0571429	0.106768	0.628096	AKT2,GLS2,PFKM,PIK3CB
Aldosterone synthesis and secretion	Organismal Systems	Endocrine system	5	205	98	7932	0.0510204	0.109349	0.628096	LIPE,DAGLA,CACNA1D,CAMK2A,CREB3L3
Choline metabolism in cancer	Human Diseases	Cancer: overview	5	205	98	7932	0.0510204	0.109349	0.628096	DGKQ,AKT2,PDPK1,PIK3CB,DGKD
Arginine biosynthesis	Metabolism	Amino acid metabolism	2	205	22	7932	0.0909091	0.109602	0.628096	GLS2,NOS2
Thermogenesis	Organismal Systems	Environmental adaptation	9	205	219	7932	0.0410959	0.113907	0.628096	SLC25A29,LIPE,ATP5F1A,PLIN1,PRKAG3,MAP2K3,PNPLA2,RPTOR,CREB3L3
Proteasome	Genetic Information Processing	Folding, sorting and degradation	3	205	46	7932	0.0652174	0.115265	0.628096	PSMB2,PSMD2,PSMD3
Melanogenesis	Organismal Systems	Endocrine system	5	205	101	7932	0.0495049	0.120143	0.628096	DVL1,WNT4,CAMK2A,FZD9,CREB3L3
Human T-cell leukemia virus 1 infection	Human Diseases	Infectious disease: viral	9	205	222	7932	0.0405405	0.121037	0.628096	AKT2,IL2RB,IL15,PIK3CB,TLN1,TNF,CALR,CREB3L3,CCNE1
Amoebiasis	Human Diseases	Infectious disease: parasitic	5	205	102	7932	0.0490196	0.123849	0.628096	GNAL,LAMC1,NOS2,PIK3CB,TNF
Dopaminergic synapse	Organismal Systems	Nervous system	6	205	132	7932	0.0454545	0.126532	0.628096	AKT2,GNAL,SLC6A3,CACNA1D,CAMK2A,CREB3L3
PI3K-Akt signaling pathway	Environmental Information Processing	Signal transduction	13	205	354	7932	0.0367232	0.127454	0.628096	COL9A2,AKT2,IL2RB,LAMC1,MYB,PDPK1,PIK3CB,RPTOR,SGK1,CREB3L3,ITGA10,FGF18,CCNE1
Protein digestion and absorption	Organismal Systems	Digestive system	5	205	103	7932	0.0485437	0.127607	0.628096	COL9A2,SLC36A1,KCNN4,SLC3A1,COL25A1
PPAR signaling pathway	Organismal Systems	Endocrine system	4	205	75	7932	0.0533333	0.12857	0.628096	SLC27A4,PDPK1,PLIN1,PLTP
Wnt signaling pathway	Environmental Information Processing	Signal transduction	7	205	167	7932	0.0419162	0.141279	0.65664	DVL1,FRZB,WNT4,SFRP1,CAMK2A,FZD9,BTRC
Glucagon signaling pathway	Organismal Systems	Endocrine system	5	205	107	7932	0.046729	0.143152	0.65664	AKT2,PFKM,PRKAG3,CAMK2A,CREB3L3
Yersinia infection	Human Diseases	Infectious disease: bacterial	6	205	137	7932	0.0437956	0.14348	0.65664	AKT2,PIK3CB,MAP2K3,TNF,ARHGEF7,BCAR1
Glycosylphosphatidylinositol (GPI)-anchor biosynthesis	Metabolism	Glycan biosynthesis and metabolism	2	205	26	7932	0.0769231	0.144406	0.65664	PIGV,PIGQ
D-Amino acid metabolism	Metabolism	Metabolism of other amino acids	1	205	6	7932	0.166667	0.14543	0.65664	GLS2
HIF-1 signaling pathway	Environmental Information Processing	Signal transduction	5	205	109	7932	0.0458716	0.151221	0.662662	AKT2,NOS2,PFKM,PIK3CB,CAMK2A
Epstein-Barr virus infection	Human Diseases	Infectious disease: viral	8	205	202	7932	0.039604	0.152094	0.662662	AKT2,PIK3CB,MAP2K3,PSMD2,PSMD3,TNF,CALR,CCNE1
Fatty acid elongation	Metabolism	Lipid metabolism	2	205	27	7932	0.0740741	0.153435	0.662662	HADH,ELOVL3
Spinocerebellar ataxia	Human Diseases	Neurodegenerative disease	6	205	142	7932	0.0422535	0.161414	0.676996	AKT2,PIK3CB,PSMB2,PSMD2,PSMD3,MCU
Butanoate metabolism	Metabolism	Carbohydrate metabolism	2	205	28	7932	0.0714286	0.162571	0.676996	HADH,ACSM5
Signaling pathways regulating pluripotency of stem cells	Cellular Processes	Cellular community - eukaryotes	6	205	143	7932	0.041958	0.165113	0.676996	DVL1,AKT2,PIK3CB,WNT4,PCGF2,FZD9
Cholinergic synapse	Organismal Systems	Nervous system	5	205	113	7932	0.0442478	0.167912	0.676996	AKT2,PIK3CB,CACNA1D,CAMK2A,CREB3L3
Pentose phosphate pathway	Metabolism	Carbohydrate metabolism	2	205	30	7932	0.0666667	0.181117	0.676996	PGLS,PFKM
Glyoxylate and dicarboxylate metabolism	Metabolism	Carbohydrate metabolism	2	205	30	7932	0.0666667	0.181117	0.676996	AMT,MDH2
Phototransduction - fly	Organismal Systems	Sensory system	2	205	30	7932	0.0666667	0.181117	0.676996	DAGLA,CAMK2A
Fatty acid metabolism	Metabolism	Global and overview maps	3	205	57	7932	0.0526316	0.182197	0.676996	ACSF3,HADH,ELOVL3
Phospholipase D signaling pathway	Environmental Information Processing	Signal transduction	6	205	148	7932	0.0405405	0.184139	0.676996	AGPAT1,DGKQ,AKT2,GRM4,PIK3CB,DGKD
Pyrimidine metabolism	Metabolism	Nucleotide metabolism	3	205	58	7932	0.0517241	0.188734	0.676996	TK1,TK2,ENTPD4
Endometrial cancer	Human Diseases	Cancer: specific types	3	205	58	7932	0.0517241	0.188734	0.676996	AKT2,PDPK1,PIK3CB
Galactose metabolism	Metabolism	Carbohydrate metabolism	2	205	31	7932	0.0645161	0.190506	0.676996	LCT,PFKM
Circadian rhythm	Organismal Systems	Environmental adaptation	2	205	31	7932	0.0645161	0.190506	0.676996	PRKAG3,BTRC
ECM-receptor interaction	Environmental Information Processing	Signaling molecules and interaction	4	205	88	7932	0.0454545	0.192658	0.676996	COL9A2,GP1BA,LAMC1,ITGA10
Amyotrophic lateral sclerosis	Human Diseases	Neurodegenerative disease	12	205	350	7932	0.0342857	0.194468	0.676996	DCTN3,HNRNPA2B1,NOS2,ATP5F1A,MAP2K3,PSMB2,PSMD2,PSMD3,DNAI2,TNF,TUBA1A,MCU
VEGF signaling pathway	Environmental Information Processing	Signal transduction	3	205	59	7932	0.0508475	0.195331	0.676996	AKT2,PIK3CB,SH2D2A
Salmonella infection	Human Diseases	Infectious disease: bacterial	9	205	249	7932	0.0361446	0.195375	0.676996	DCTN3,AKT2,CYFIP1,M6PR,PIK3CB,EXOC2,MAP2K3,TNF,TUBA1A
PD-L1 expression and PD-1 checkpoint pathway in cancer	Human Diseases	Cancer: overview	4	205	89	7932	0.0449438	0.197958	0.678062	AKT2,CD274,PIK3CB,MAP2K3
Hypertrophic cardiomyopathy	Human Diseases	Cardiovascular disease	4	205	90	7932	0.0444444	0.203302	0.678483	PRKAG3,TNF,CACNA1D,ITGA10
Parkinson disease	Human Diseases	Neurodegenerative disease	9	205	253	7932	0.0355731	0.207798	0.678483	GNAL,ATP5F1A,PSMB2,PSMD2,PSMD3,SLC6A3,TUBA1A,CAMK2A,MCU
Oxytocin signaling pathway	Organismal Systems	Endocrine system	6	205	154	7932	0.038961	0.208049	0.678483	RCAN1,NPR2,PRKAG3,MAP2K5,CACNA1D,CAMK2A
Base excision repair	Genetic Information Processing	Replication and repair	2	205	33	7932	0.0606061	0.209464	0.678483	TDG,NEIL1
Hedgehog signaling pathway - fly	Environmental Information Processing	Signal transduction	2	205	33	7932	0.0606061	0.209464	0.678483	CSNK1G2,BTRC
RNA polymerase	Genetic Information Processing	Transcription	2	205	34	7932	0.0588235	0.219016	0.697152	POLR1A,POLR3B
Diabetic cardiomyopathy	Human Diseases	Cardiovascular disease	7	205	190	7932	0.0368421	0.220809	0.697152	AKT2,GSR,ATP5F1A,PDK4,PIK3CB,SLC2A4,CAMK2A
Basal cell carcinoma	Human Diseases	Cancer: specific types	3	205	63	7932	0.047619	0.222247	0.697152	DVL1,WNT4,FZD9
Sulfur metabolism	Metabolism	Energy metabolism	1	205	10	7932	0.1	0.230486	0.715466	SELENBP1
Hepatitis B	Human Diseases	Infectious disease: viral	6	205	161	7932	0.0372671	0.237247	0.717068	AKT2,PIK3CB,MAP2K3,TNF,CREB3L3,CCNE1
MicroRNAs in cancer	Human Diseases	Cancer: overview	6	205	161	7932	0.0372671	0.237247	0.717068	GLS2,NOTCH2,SERPINB5,PIK3CB,RPTOR,CCNE1
Mucin type O-glycan biosynthesis	Metabolism	Glycan biosynthesis and metabolism	2	205	36	7932	0.0555556	0.238221	0.717068	B3GNT6,GCNT3
Endocrine resistance	Human Diseases	Drug resistance: antineoplastic	4	205	97	7932	0.0412371	0.241807	0.720585	AKT2,DLL1,NOTCH2,PIK3CB
Chemical carcinogenesis - receptor activation	Human Diseases	Cancer: overview	7	205	197	7932	0.035533	0.247728	0.73092	AKT2,DLL1,NOTCH2,PIK3CB,CACNA1D,CREB3L3,FGF18
Lysosome	Cellular Processes	Transport and catabolism	5	205	132	7932	0.0378788	0.255523	0.746529	GBA,IDUA,M6PR,NAGA,ENTPD4
Apoptosis	Cellular Processes	Cell growth and death	5	205	135	7932	0.037037	0.270318	0.774019	AKT2,PDPK1,PIK3CB,TNF,TUBA1A
Toll-like receptor signaling pathway	Organismal Systems	Immune system	4	205	104	7932	0.0384615	0.281809	0.774019	AKT2,PIK3CB,MAP2K3,TNF
T cell receptor signaling pathway	Organismal Systems	Immune system	4	205	104	7932	0.0384615	0.281809	0.774019	AKT2,PDPK1,PIK3CB,TNF
Mitophagy - animal	Cellular Processes	Transport and catabolism	3	205	72	7932	0.0416667	0.284996	0.774019	CITED2,PGAM5,BCL2L13
Melanoma	Human Diseases	Cancer: specific types	3	205	72	7932	0.0416667	0.284996	0.774019	AKT2,PIK3CB,FGF18
Non-small cell lung cancer	Human Diseases	Cancer: specific types	3	205	72	7932	0.0416667	0.284996	0.774019	AKT2,PDPK1,PIK3CB
Apelin signaling pathway	Environmental Information Processing	Signal transduction	5	205	139	7932	0.0359712	0.290324	0.774019	AKT2,LIPE,NOS2,PLIN1,PRKAG3
Inositol phosphate metabolism	Metabolism	Carbohydrate metabolism	3	205	73	7932	0.0410959	0.292083	0.774019	PIK3CB,PI4KB,MIOX
Platinum drug resistance	Human Diseases	Drug resistance: antineoplastic	3	205	73	7932	0.0410959	0.292083	0.774019	AKT2,PDPK1,PIK3CB
p53 signaling pathway	Cellular Processes	Cell growth and death	3	205	73	7932	0.0410959	0.292083	0.774019	SERPINB5,CCNE1,CCNG2
Pathways in cancer	Human Diseases	Cancer: overview	16	205	530	7932	0.0301887	0.294843	0.774019	RALBP1,DVL1,AKT2,DLL1,IL2RB,IL15,LAMC1,NOS2,NOTCH2,PIK3CB,WNT4,CAMK2A,FZD9,FGF18,CCNE1,ARNT2
Fat digestion and absorption	Organismal Systems	Digestive system	2	205	42	7932	0.047619	0.296101	0.774019	AGPAT1,SLC27A4
Alcoholic liver disease	Human Diseases	Endocrine and metabolic disease	5	205	141	7932	0.035461	0.300428	0.776545	AKT2,PRKAG3,MAP2K3,TNF,C1QB
Shigellosis	Human Diseases	Infectious disease: bacterial	8	205	246	7932	0.0325203	0.30378	0.776545	AKT2,SEPTIN8,PIK3CB,RPTOR,TLN1,TNF,BTRC,BCAR1
Glioma	Human Diseases	Cancer: specific types	3	205	75	7932	0.04	0.306291	0.776545	AKT2,PIK3CB,CAMK2A
Human immunodeficiency virus 1 infection	Human Diseases	Infectious disease: viral	7	205	212	7932	0.0330189	0.308401	0.776545	APOBEC3D,AKT2,PIK3CB,MAP2K3,TNF,CALR,BTRC
Pertussis	Human Diseases	Infectious disease: bacterial	3	205	76	7932	0.0394737	0.313406	0.776545	NOS2,TNF,C1QB
Pancreatic cancer	Human Diseases	Cancer: specific types	3	205	76	7932	0.0394737	0.313406	0.776545	RALBP1,AKT2,PIK3CB
Toll and Imd signaling pathway	Organismal Systems	Immune system	2	205	44	7932	0.0454545	0.315308	0.776545	MAP2K3,BTRC
Bacterial invasion of epithelial cells	Human Diseases	Infectious disease: bacterial	3	205	77	7932	0.038961	0.320527	0.779387	SEPTIN8,PIK3CB,BCAR1
Glycosphingolipid biosynthesis - globo and isoglobo series	Metabolism	Glycan biosynthesis and metabolism	1	205	15	7932	0.0666667	0.325052	0.779387	NAGA
Glycosphingolipid biosynthesis - ganglio series	Metabolism	Glycan biosynthesis and metabolism	1	205	15	7932	0.0666667	0.325052	0.779387	ST8SIA5
Synaptic vesicle cycle	Organismal Systems	Nervous system	3	205	78	7932	0.0384615	0.327649	0.779387	ATP6V1C1,SLC6A3,NAPA
Regulation of actin cytoskeleton	Cellular Processes	Cell motility	7	205	218	7932	0.0321101	0.333488	0.779387	CYFIP1,PIK3CB,ITGA10,FGF18,IQGAP1,ARHGEF7,BCAR1
Ribosome biogenesis in eukaryotes	Genetic Information Processing	Translation	3	205	79	7932	0.0379747	0.33477	0.779387	WDR36,UTP15,IMP4
RNA degradation	Genetic Information Processing	Folding, sorting and degradation	3	205	79	7932	0.0379747	0.33477	0.779387	PFKM,DCP1A,BTG2
Phenylalanine metabolism	Metabolism	Amino acid metabolism	1	205	16	7932	0.0625	0.342529	0.787852	ALDH3B1
cAMP signaling pathway	Environmental Information Processing	Signal transduction	7	205	221	7932	0.0316742	0.346147	0.787852	ADCYAP1,AKT2,LIPE,PIK3CB,CACNA1D,CAMK2A,CREB3L3
Carbon metabolism	Metabolism	Global and overview maps	4	205	115	7932	0.0347826	0.346338	0.787852	PGLS,AMT,MDH2,PFKM
Valine, leucine and isoleucine degradation	Metabolism	Amino acid metabolism	2	205	48	7932	0.0416667	0.353332	0.790033	ACSF3,HADH
Primary bile acid biosynthesis	Metabolism	Lipid metabolism	1	205	17	7932	0.0588235	0.359555	0.790033	HSD3B7
Ether lipid metabolism	Metabolism	Lipid metabolism	2	205	49	7932	0.0408163	0.362729	0.790033	TMEM86B,GDPD1
Sphingolipid metabolism	Metabolism	Lipid metabolism	2	205	49	7932	0.0408163	0.362729	0.790033	KDSR,GBA
Cocaine addiction	Human Diseases	Substance dependence	2	205	49	7932	0.0408163	0.362729	0.790033	SLC6A3,CREB3L3
Sphingolipid signaling pathway	Environmental Information Processing	Signal transduction	4	205	119	7932	0.0336134	0.369974	0.790033	AKT2,PDPK1,PIK3CB,TNF
Cysteine and methionine metabolism	Metabolism	Amino acid metabolism	2	205	50	7932	0.04	0.372076	0.790033	MDH2,SRM
N-Glycan biosynthesis	Metabolism	Glycan biosynthesis and metabolism	2	205	50	7932	0.04	0.372076	0.790033	MAN2A2,MGAT5
Fatty acid biosynthesis	Metabolism	Lipid metabolism	1	205	18	7932	0.0555556	0.376143	0.790033	ACSF3
Other glycan degradation	Metabolism	Glycan biosynthesis and metabolism	1	205	18	7932	0.0555556	0.376143	0.790033	GBA
ErbB signaling pathway	Environmental Information Processing	Signal transduction	3	205	85	7932	0.0352941	0.377358	0.790033	AKT2,PIK3CB,CAMK2A
Arginine and proline metabolism	Metabolism	Amino acid metabolism	2	205	51	7932	0.0392157	0.381368	0.790033	NOS2,SRM
Hippo signaling pathway	Environmental Information Processing	Signal transduction	5	205	157	7932	0.0318471	0.382612	0.790033	AMOT,DVL1,WNT4,FZD9,BTRC
Taste transduction	Organismal Systems	Sensory system	3	205	86	7932	0.0348837	0.384412	0.790033	GRM4,SCN2A,SCNN1A
Platelet activation	Organismal Systems	Immune system	4	205	124	7932	0.0322581	0.399439	0.812309	AKT2,GP1BA,PIK3CB,TLN1
Steroid biosynthesis	Metabolism	Lipid metabolism	1	205	20	7932	0.05	0.408046	0.812309	CYP27B1
One carbon pool by folate	Metabolism	Metabolism of cofactors and vitamins	1	205	20	7932	0.05	0.408046	0.812309	AMT
JAK-STAT signaling pathway	Environmental Information Processing	Signal transduction	5	205	162	7932	0.0308642	0.408404	0.812309	AKT2,IL2RB,IL15,IL20,PIK3CB
Fanconi anemia pathway	Genetic Information Processing	Replication and repair	2	205	54	7932	0.037037	0.40888	0.812309	FANCC,WDR48
Th1 and Th2 cell differentiation	Organismal Systems	Immune system	3	205	92	7932	0.0326087	0.426294	0.821516	DLL1,IL2RB,NOTCH2
Hedgehog signaling pathway	Environmental Information Processing	Signal transduction	2	205	56	7932	0.0357143	0.426891	0.821516	CSNK1G2,BTRC
Relaxin signaling pathway	Organismal Systems	Endocrine system	4	205	129	7932	0.0310078	0.428672	0.821516	AKT2,NOS2,PIK3CB,CREB3L3
GnRH signaling pathway	Organismal Systems	Endocrine system	3	205	93	7932	0.0322581	0.433184	0.821516	MAP2K3,CACNA1D,CAMK2A
Rheumatoid arthritis	Human Diseases	Immune disease	3	205	93	7932	0.0322581	0.433184	0.821516	IL15,ATP6V1C1,TNF
Hepatocellular carcinoma	Human Diseases	Cancer: specific types	5	205	167	7932	0.0299401	0.434059	0.821516	DVL1,AKT2,PIK3CB,WNT4,FZD9
Glutathione metabolism	Metabolism	Metabolism of other amino acids	2	205	57	7932	0.0350877	0.435789	0.821516	GSR,SRM
Legionellosis	Human Diseases	Infectious disease: bacterial	2	205	57	7932	0.0350877	0.435789	0.821516	BCL2L13,TNF
Histidine metabolism	Metabolism	Amino acid metabolism	1	205	22	7932	0.0454545	0.438326	0.821516	ALDH3B1
Tight junction	Cellular Processes	Cellular community - eukaryotes	5	205	169	7932	0.0295858	0.44426	0.821848	AMOT,PRKAG3,ARHGAP17,CACNA1D,TUBA1A
Mannose type O-glycan biosynthesis	Metabolism	Glycan biosynthesis and metabolism	1	205	23	7932	0.0434783	0.452883	0.821848	POMGNT1
Protein export	Genetic Information Processing	Folding, sorting and degradation	1	205	23	7932	0.0434783	0.452883	0.821848	OXA1L
Proximal tubule bicarbonate reclamation	Organismal Systems	Excretory system	1	205	23	7932	0.0434783	0.452883	0.821848	GLS2
Dilated cardiomyopathy	Human Diseases	Cardiovascular disease	3	205	96	7932	0.03125	0.453669	0.821848	TNF,CACNA1D,ITGA10
Circadian entrainment	Organismal Systems	Environmental adaptation	3	205	97	7932	0.0309278	0.460431	0.821848	ADCYAP1,CACNA1D,CAMK2A
Mineral absorption	Organismal Systems	Digestive system	2	205	60	7932	0.0333333	0.462027	0.821848	SLC34A2,HMOX2
Inflammatory mediator regulation of TRP channels	Organismal Systems	Sensory system	3	205	98	7932	0.0306122	0.467157	0.821848	PIK3CB,MAP2K3,CAMK2A
Hematopoietic cell lineage	Organismal Systems	Immune system	3	205	99	7932	0.030303	0.473846	0.821848	GP1BA,TNF,CD37
Fluid shear stress and atherosclerosis	Human Diseases	Cardiovascular disease	4	205	138	7932	0.0289855	0.480271	0.821848	AKT2,PIK3CB,MAP2K5,TNF
Viral protein interaction with cytokine and cytokine receptor	Environmental Information Processing	Signaling molecules and interaction	3	205	100	7932	0.03	0.480496	0.821848	IL2RB,IL20,TNF
AGE-RAGE signaling pathway in diabetic complications	Human Diseases	Endocrine and metabolic disease	3	205	100	7932	0.03	0.480496	0.821848	AKT2,PIK3CB,TNF
Lipid and atherosclerosis	Human Diseases	Cardiovascular disease	6	205	215	7932	0.027907	0.483258	0.821848	AKT2,PDPK1,PIK3CB,MAP2K3,TNF,CAMK2A
Measles	Human Diseases	Infectious disease: viral	4	205	139	7932	0.028777	0.485899	0.821848	AKT2,IL2RB,PIK3CB,CCNE1
Huntington disease	Human Diseases	Neurodegenerative disease	8	205	293	7932	0.0273038	0.488563	0.821848	DCTN3,ATP5F1A,PSMB2,PSMD2,PSMD3,DNAI2,TUBA1A,CREB3L3
Maturity onset diabetes of the young	Human Diseases	Endocrine and metabolic disease	1	205	26	7932	0.0384615	0.494338	0.821848	HNF4A
Tuberculosis	Human Diseases	Infectious disease: bacterial	5	205	179	7932	0.027933	0.4945	0.821848	CYP27B1,AKT2,NOS2,TNF,CAMK2A
Ubiquitin mediated proteolysis	Genetic Information Processing	Folding, sorting and degradation	4	205	141	7932	0.0283688	0.497082	0.821848	AIRE,UBE2Q1,BTRC,UBE4A
Autophagy - animal	Cellular Processes	Transport and catabolism	4	205	141	7932	0.0283688	0.497082	0.821848	AKT2,PDPK1,PIK3CB,RPTOR
Cortisol synthesis and secretion	Organismal Systems	Endocrine system	2	205	65	7932	0.0307692	0.50413	0.821848	CACNA1D,CREB3L3
C-type lectin receptor signaling pathway	Organismal Systems	Immune system	3	205	104	7932	0.0288462	0.506696	0.821848	AKT2,PIK3CB,TNF
Glycosphingolipid biosynthesis - lacto and neolacto series	Metabolism	Glycan biosynthesis and metabolism	1	205	27	7932	0.037037	0.50745	0.821848	B3GNT4
Biosynthesis of unsaturated fatty acids	Metabolism	Lipid metabolism	1	205	27	7932	0.037037	0.50745	0.821848	ELOVL3
Dorso-ventral axis formation	Organismal Systems	Development and regeneration	1	205	27	7932	0.037037	0.50745	0.821848	NOTCH2
Collecting duct acid secretion	Organismal Systems	Excretory system	1	205	27	7932	0.037037	0.50745	0.821848	ATP6V1C1
Parathyroid hormone synthesis, secretion and action	Organismal Systems	Endocrine system	3	205	106	7932	0.0283019	0.519539	0.829252	SLC34A2,CYP27B1,CREB3L3
Glycolysis / Gluconeogenesis	Metabolism	Carbohydrate metabolism	2	205	67	7932	0.0298507	0.520369	0.829252	ALDH3B1,PFKM
Acute myeloid leukemia	Human Diseases	Cancer: specific types	2	205	67	7932	0.0298507	0.520369	0.829252	AKT2,PIK3CB
Human cytomegalovirus infection	Human Diseases	Infectious disease: viral	6	205	225	7932	0.0266667	0.527844	0.836689	AKT2,PIK3CB,TNF,CALR,CREB3L3,BCAR1
Renin secretion	Organismal Systems	Endocrine system	2	205	69	7932	0.0289855	0.536251	0.841961	ADCYAP1,CACNA1D
Prolactin signaling pathway	Organismal Systems	Endocrine system	2	205	70	7932	0.0285714	0.544057	0.841961	AKT2,PIK3CB
Citrate cycle (TCA cycle)	Metabolism	Carbohydrate metabolism	1	205	30	7932	0.0333333	0.544789	0.841961	MDH2
Ascorbate and aldarate metabolism	Metabolism	Carbohydrate metabolism	1	205	30	7932	0.0333333	0.544789	0.841961	MIOX
Adrenergic signaling in cardiomyocytes	Organismal Systems	Circulatory system	4	205	150	7932	0.0266667	0.546047	0.841961	AKT2,CACNA1D,CAMK2A,CREB3L3
Phagosome	Cellular Processes	Transport and catabolism	4	205	151	7932	0.0264901	0.551338	0.841961	M6PR,ATP6V1C1,TUBA1A,CALR
Non-alcoholic fatty liver disease	Human Diseases	Endocrine and metabolic disease	4	205	151	7932	0.0264901	0.551338	0.841961	AKT2,PIK3CB,PRKAG3,TNF
beta-Alanine metabolism	Metabolism	Metabolism of other amino acids	1	205	31	7932	0.0322581	0.556598	0.841961	ALDH3B1
Asthma	Human Diseases	Immune disease	1	205	31	7932	0.0322581	0.556598	0.841961	TNF
Autophagy - other	Cellular Processes	Transport and catabolism	1	205	32	7932	0.03125	0.568103	0.847866	RPTOR
Leukocyte transendothelial migration	Organismal Systems	Immune system	3	205	114	7932	0.0263158	0.569037	0.847866	PIK3CB,SIPA1,BCAR1
Glutamatergic synapse	Organismal Systems	Nervous system	3	205	114	7932	0.0263158	0.569037	0.847866	GLS2,GRM4,CACNA1D
Fructose and mannose metabolism	Metabolism	Carbohydrate metabolism	1	205	33	7932	0.030303	0.57931	0.858158	PFKM
Thyroid hormone synthesis	Organismal Systems	Endocrine system	2	205	75	7932	0.0266667	0.581704	0.858158	GSR,CREB3L3
Leishmaniasis	Human Diseases	Infectious disease: parasitic	2	205	76	7932	0.0263158	0.588956	0.859029	NOS2,TNF
Chronic myeloid leukemia	Human Diseases	Cancer: specific types	2	205	76	7932	0.0263158	0.588956	0.859029	AKT2,PIK3CB
Calcium signaling pathway	Environmental Information Processing	Signal transduction	6	205	240	7932	0.025	0.591592	0.859029	GNAL,NOS2,CACNA1D,CAMK2A,FGF18,MCU
Arrhythmogenic right ventricular cardiomyopathy	Human Diseases	Cardiovascular disease	2	205	77	7932	0.025974	0.596114	0.859029	CACNA1D,ITGA10
Starch and sucrose metabolism	Metabolism	Carbohydrate metabolism	1	205	35	7932	0.0285714	0.600865	0.859029	TREH
Antigen processing and presentation	Organismal Systems	Immune system	2	205	78	7932	0.025641	0.603179	0.859029	TNF,CALR
EGFR tyrosine kinase inhibitor resistance	Human Diseases	Drug resistance: antineoplastic	2	205	79	7932	0.0253165	0.61015	0.859029	AKT2,PIK3CB
Tyrosine metabolism	Metabolism	Amino acid metabolism	1	205	36	7932	0.0277778	0.611226	0.859029	ALDH3B1
Drug metabolism - other enzymes	Metabolism	Xenobiotics biodegradation and metabolism	2	205	80	7932	0.025	0.617029	0.859029	TK1,TK2
Alanine, aspartate and glutamate metabolism	Metabolism	Amino acid metabolism	1	205	37	7932	0.027027	0.621319	0.859029	GLS2
Biosynthesis of nucleotide sugars	Metabolism	Global and overview maps	1	205	37	7932	0.027027	0.621319	0.859029	MIOX
African trypanosomiasis	Human Diseases	Infectious disease: parasitic	1	205	37	7932	0.027027	0.621319	0.859029	TNF
Peroxisome	Cellular Processes	Transport and catabolism	2	205	82	7932	0.0243902	0.630507	0.859029	PAOX,NOS2
B cell receptor signaling pathway	Organismal Systems	Immune system	2	205	82	7932	0.0243902	0.630507	0.859029	AKT2,PIK3CB
Allograft rejection	Human Diseases	Immune disease	1	205	38	7932	0.0263158	0.631152	0.859029	TNF
Primary immunodeficiency	Human Diseases	Immune disease	1	205	38	7932	0.0263158	0.631152	0.859029	AIRE
cGMP-PKG signaling pathway	Environmental Information Processing	Signal transduction	4	205	167	7932	0.0239521	0.6313	0.859029	AKT2,NPR2,CACNA1D,CREB3L3
Various types of N-glycan biosynthesis	Metabolism	Glycan biosynthesis and metabolism	1	205	39	7932	0.025641	0.640731	0.863707	MAN2A2
Osteoclast differentiation	Organismal Systems	Development and regeneration	3	205	127	7932	0.023622	0.642473	0.863707	AKT2,PIK3CB,TNF
Glycine, serine and threonine metabolism	Metabolism	Amino acid metabolism	1	205	40	7932	0.025	0.650062	0.863707	AMT
MAPK signaling pathway - fly	Environmental Information Processing	Signal transduction	2	205	86	7932	0.0232558	0.656355	0.863707	IPO7,MAP2K3
Colorectal cancer	Human Diseases	Cancer: specific types	2	205	86	7932	0.0232558	0.656355	0.863707	AKT2,PIK3CB
Oocyte meiosis	Cellular Processes	Cell growth and death	3	205	131	7932	0.0229008	0.663226	0.863707	CAMK2A,BTRC,CCNE1
Tryptophan metabolism	Metabolism	Amino acid metabolism	1	205	42	7932	0.0238095	0.668006	0.863707	HADH
Graft-versus-host disease	Human Diseases	Immune disease	1	205	42	7932	0.0238095	0.668006	0.863707	TNF
Gap junction	Cellular Processes	Cellular community - eukaryotes	2	205	88	7932	0.0227273	0.66873	0.863707	MAP2K5,TUBA1A
GABAergic synapse	Organismal Systems	Nervous system	2	205	89	7932	0.0224719	0.674783	0.863707	GLS2,CACNA1D
Bile secretion	Organismal Systems	Digestive system	2	205	89	7932	0.0224719	0.674783	0.863707	SLCO1B3,ABCC3
Fatty acid degradation	Metabolism	Lipid metabolism	1	205	43	7932	0.0232558	0.676632	0.863707	HADH
Porphyrin metabolism	Metabolism	Metabolism of cofactors and vitamins	1	205	43	7932	0.0232558	0.676632	0.863707	HMOX2
Type I diabetes mellitus	Human Diseases	Endocrine and metabolic disease	1	205	43	7932	0.0232558	0.676632	0.863707	TNF
Ribosome	Genetic Information Processing	Translation	3	205	134	7932	0.0223881	0.678213	0.863707	MRPS16,MRPS2,MRPL12
Vasopressin-regulated water reabsorption	Organismal Systems	Excretory system	1	205	44	7932	0.0227273	0.685035	0.868683	CREB3L3
Longevity regulating pathway - worm	Organismal Systems	Aging	2	205	92	7932	0.0217391	0.692404	0.871447	AKT2,PIK3CB
ABC transporters	Environmental Information Processing	Membrane transport	1	205	45	7932	0.0222222	0.693221	0.871447	ABCC3
Estrogen signaling pathway	Organismal Systems	Endocrine system	3	205	138	7932	0.0217391	0.697426	0.871447	AKT2,PIK3CB,CREB3L3
TGF-beta signaling pathway	Environmental Information Processing	Signal transduction	2	205	94	7932	0.0212766	0.703711	0.871447	NEO1,TNF
IL-17 signaling pathway	Organismal Systems	Immune system	2	205	94	7932	0.0212766	0.703711	0.871447	TRAF3IP2,TNF
Pyruvate metabolism	Metabolism	Carbohydrate metabolism	1	205	47	7932	0.0212766	0.708962	0.871447	MDH2
Alcoholism	Human Diseases	Substance dependence	4	205	187	7932	0.0213904	0.71759	0.871447	SLC29A1,SLC29A3,SLC6A3,CREB3L3
Fc gamma R-mediated phagocytosis	Organismal Systems	Immune system	2	205	97	7932	0.0206186	0.720024	0.871447	AKT2,PIK3CB
Ras signaling pathway	Environmental Information Processing	Signal transduction	5	205	232	7932	0.0215517	0.721859	0.871447	RALBP1,AKT2,PIK3CB,EXOC2,FGF18
Amino sugar and nucleotide sugar metabolism	Metabolism	Carbohydrate metabolism	1	205	49	7932	0.0204082	0.7239	0.871447	GNPDA2
Apoptosis - fly	Cellular Processes	Cell growth and death	1	205	49	7932	0.0204082	0.7239	0.871447	EIF5
Intestinal immune network for IgA production	Organismal Systems	Immune system	1	205	49	7932	0.0204082	0.7239	0.871447	IL15
Cholesterol metabolism	Organismal Systems	Digestive system	1	205	50	7932	0.02	0.73108	0.871447	PLTP
Vibrio cholerae infection	Human Diseases	Infectious disease: bacterial	1	205	50	7932	0.02	0.73108	0.871447	ATP6V1C1
Malaria	Human Diseases	Infectious disease: parasitic	1	205	50	7932	0.02	0.73108	0.871447	TNF
Progesterone-mediated oocyte maturation	Organismal Systems	Endocrine system	2	205	102	7932	0.0196078	0.745536	0.881913	AKT2,PIK3CB
Cell adhesion molecules	Environmental Information Processing	Signaling molecules and interaction	3	205	149	7932	0.0201342	0.745779	0.881913	CD274,NEO1,CD6
Hepatitis C	Human Diseases	Infectious disease: viral	3	205	157	7932	0.0191083	0.776945	0.908722	AKT2,PIK3CB,TNF
MAPK signaling pathway	Environmental Information Processing	Signal transduction	6	205	294	7932	0.0204082	0.7779	0.908722	AKT2,MAP2K3,MAP2K5,TNF,CACNA1D,FGF18
Viral carcinogenesis	Human Diseases	Cancer: overview	4	205	204	7932	0.0196078	0.778546	0.908722	UBR4,PIK3CB,CREB3L3,CCNE1
Cytokine-cytokine receptor interaction	Environmental Information Processing	Signaling molecules and interaction	6	205	295	7932	0.020339	0.780648	0.908722	IL2RB,IL15,IL20,BMP3,TNF,RELT
Necroptosis	Cellular Processes	Cell growth and death	3	205	159	7932	0.0188679	0.784231	0.909342	PGAM5,TNF,CAMK2A
Chemical carcinogenesis - reactive oxygen species	Human Diseases	Cancer: overview	4	205	210	7932	0.0190476	0.797427	0.921059	AKT2,ATP5F1A,PDPK1,PIK3CB
Lysine degradation	Metabolism	Amino acid metabolism	1	205	63	7932	0.015873	0.809136	0.926303	HADH
Cytosolic DNA-sensing pathway	Organismal Systems	Immune system	1	205	63	7932	0.015873	0.809136	0.926303	POLR3B
Inflammatory bowel disease	Human Diseases	Immune disease	1	205	65	7932	0.0153846	0.818951	0.926303	TNF
Protein processing in endoplasmic reticulum	Genetic Information Processing	Folding, sorting and degradation	3	205	170	7932	0.0176471	0.820875	0.926303	PDIA6,OS9,CALR
Influenza A	Human Diseases	Infectious disease: viral	3	205	171	7932	0.0175439	0.82393	0.926303	AKT2,PIK3CB,TNF
Oxidative phosphorylation	Metabolism	Energy metabolism	2	205	121	7932	0.0165289	0.825076	0.926303	ATP5F1A,ATP6V1C1
Long-term potentiation	Organismal Systems	Nervous system	1	205	67	7932	0.0149254	0.828265	0.926303	CAMK2A
Hippo signaling pathway - fly	Environmental Information Processing	Signal transduction	1	205	70	7932	0.0142857	0.841348	0.926303	CCNE1
RIG-I-like receptor signaling pathway	Organismal Systems	Immune system	1	205	70	7932	0.0142857	0.841348	0.926303	TNF
Epithelial cell signaling in Helicobacter pylori infection	Human Diseases	Infectious disease: bacterial	1	205	70	7932	0.0142857	0.841348	0.926303	ATP6V1C1
Purine metabolism	Metabolism	Nucleotide metabolism	2	205	126	7932	0.015873	0.841939	0.926303	NPR2,ENTPD4
Natural killer cell mediated cytotoxicity	Organismal Systems	Immune system	2	205	126	7932	0.015873	0.841939	0.926303	PIK3CB,TNF
Drug metabolism - cytochrome P450	Metabolism	Xenobiotics biodegradation and metabolism	1	205	71	7932	0.0140845	0.845485	0.926303	ALDH3B1
Adherens junction	Cellular Processes	Cellular community - eukaryotes	1	205	71	7932	0.0140845	0.845485	0.926303	IQGAP1
Spliceosome	Genetic Information Processing	Transcription	2	205	132	7932	0.0151515	0.86023	0.929632	PPIL1,EFTUD2
Biosynthesis of amino acids	Metabolism	Global and overview maps	1	205	75	7932	0.0133333	0.860986	0.929632	PFKM
Metabolism of xenobiotics by cytochrome P450	Metabolism	Xenobiotics biodegradation and metabolism	1	205	76	7932	0.0131579	0.864613	0.929632	ALDH3B1
Gastric acid secretion	Organismal Systems	Digestive system	1	205	76	7932	0.0131579	0.864613	0.929632	CAMK2A
Vascular smooth muscle contraction	Organismal Systems	Circulatory system	2	205	134	7932	0.0149254	0.865885	0.929632	NPR2,CACNA1D
Systemic lupus erythematosus	Human Diseases	Immune disease	2	205	136	7932	0.0147059	0.871331	0.929632	TNF,C1QB
Neutrophil extracellular trap formation	Organismal Systems	Immune system	3	205	190	7932	0.0157895	0.874048	0.929632	AKT2,GP1BA,PIK3CB
Chemokine signaling pathway	Organismal Systems	Immune system	3	205	192	7932	0.015625	0.878516	0.929632	AKT2,PIK3CB,BCAR1
Transcriptional misregulation in cancer	Human Diseases	Cancer: overview	3	205	192	7932	0.015625	0.878516	0.929632	IL2RB,KLF3,ARNT2
Kaposi sarcoma-associated herpesvirus infection	Human Diseases	Infectious disease: viral	3	205	194	7932	0.0154639	0.882843	0.929632	RCAN1,AKT2,PIK3CB
Retrograde endocannabinoid signaling	Organismal Systems	Nervous system	2	205	141	7932	0.0141844	0.884071	0.929632	DAGLA,CACNA1D
Cardiac muscle contraction	Organismal Systems	Circulatory system	1	205	83	7932	0.0120482	0.887497	0.929632	CACNA1D
Pathogenic Escherichia coli infection	Human Diseases	Infectious disease: bacterial	3	205	197	7932	0.0152284	0.889078	0.929632	CYFIP1,TNF,TUBA1A
Complement and coagulation cascades	Organismal Systems	Immune system	1	205	85	7932	0.0117647	0.893298	0.930779	C1QB
Salivary secretion	Organismal Systems	Digestive system	1	205	92	7932	0.0108696	0.911353	0.946282	KCNN4
Staphylococcus aureus infection	Human Diseases	Infectious disease: bacterial	1	205	95	7932	0.0105263	0.918127	0.950006	C1QB
NF-kappa B signaling pathway	Environmental Information Processing	Signal transduction	1	205	104	7932	0.00961539	0.935511	0.962096	TNF
Nucleocytoplasmic transport	Genetic Information Processing	Translation	1	205	108	7932	0.00925926	0.942007	0.962096	IPO7
Th17 cell differentiation	Organismal Systems	Immune system	1	205	108	7932	0.00925926	0.942007	0.962096	IL2RB
Coronavirus disease - COVID-19	Human Diseases	Infectious disease: viral	3	205	232	7932	0.012931	0.942725	0.962096	PIK3CB,TNF,C1QB
Herpes simplex virus 1 infection	Human Diseases	Infectious disease: viral	8	205	495	7932	0.0161616	0.94767	0.962864	AKT2,ZNF680,PIK3CB,ZNF492,TNF,ZNF10,CALR,ZNF585B
Serotonergic synapse	Organismal Systems	Nervous system	1	205	114	7932	0.00877193	0.95055	0.962864	CACNA1D
NOD-like receptor signaling pathway	Organismal Systems	Immune system	2	205	183	7932	0.010929	0.95317	0.962864	TNF,MCU
Cell cycle	Cellular Processes	Cell growth and death	1	205	126	7932	0.00793651	0.964059	0.970573	CCNE1
Neuroactive ligand-receptor interaction	Environmental Information Processing	Signaling molecules and interaction	3	205	353	7932	0.00849858	0.995425	0.998776	ADCYAP1,GRM4,GLP2R
Olfactory transduction	Organismal Systems	Sensory system	3	205	435	7932	0.00689655	0.999288	0.999288	GNAL,OR4M1,CAMK2A
